# Supplementary material for: LC-MS screening of poly- and perfluoroalkyl substances in contaminated soil by Kendrick mass analysis
Source: Anal Bioanal Chem. 2020 Jan 9;412(20):4797–805. doi: 10.1007/s00216-019-02358-0 (PMC7334281; doi:10.1007/s00216-019-02358-0)
Supplement: Supplementary file 3 — (XLSX 22 kb) [file 216_2019_2358_MOESM3_ESM.xlsx]

## Sheet: Sample 1 - Hügelsheim
HS #	Identified as	Formula	Members	Mass range	Identification level	Accurate m/z
252	diPAPs	HPO4[C2H4(CF2)nF][C2H4(CF2)mF]	8	689 - 1389	Level 2a (1x Level 1)	* 688.9804	* 788.9749	* 888.9683	* 988.9619	* 1088.9560	* 1188.9490	* 1288.9420	* 1388.9360
M1	triPAPs	HPO4[C2H4(CF2)nF][C2H4(CF2)mF][C2H4(CF2)iF]	>4	N/A	Level 3 (1x Level 1)	** 788.9751
40	FTUCAs	F(CF2)nFC=CHCOOH	7	557 - 957	Level 2b	* 556.9657	* 656.9599	* 756.9538	* 856.9472	** 956.9431
265	n:3 PFCAs	F(CF2)nC2H4COOH	5	441 - 841	Level 2a (1x Level 1)	** 440.9970	* 540.9912	* 640.9843	* 740.9780	** 840.9706
82	PFCAs	F(CF2)nCOOH	16	263 - 1013	Level 2a (1x Level 1)	* 262.9760	* 312.9727	* 362.9696	* 412.9664	* 462.9635	* 512.9596	* 562.9567	* 612.9532	* 662.9499	* 712.9471	* 762.9439	* 812.9408	* 862.9364	* 912.9340	* 962.9300	* 1012.9269
17	diSAmPAPs	HPO4[C2H4NCH2CH3SOO(CF2)nF]2	3	1103 - 1263	Level 2a (1x Level 1)	* 1152.9721	* 1202.9696	** 1262.9653
M2	EtFASAAs	F(CF2)nSOONCH2CH3CH2COOH	1	584	Level 1	* 583.9824
M3	Me-FASA	F(CF2)nSOONHCH3	1	512	Level 3	** 511.9617
M4	Et-FASA	F(CF2)nSOONHCH2CH3	1	526	Level 3	* 525.9771
M5	FASAs	F(CF2)nSO2NH2	1	498	Level 1	* 497.9457
321	PFSAs	F(CF2)nSO3H	5	399 - 599	Level 2a (1x Level 1)	** 398.9366	* 448.9328	* 498.9301	* 548.9263	* 598.9232
Homologous series starting with "M" were found manually by						Bold: Confirmed with reference standard (-> Level 1 identification)
the match of single compounds. Series not starting with "M" (number only)						* value from MFE
have the same number as automatically generated by FindSeries						** manually extracted value
(see Table S1)

## Sheet: Sample 2 - NAW
HS #	Identified as	Formula	Members	Mass range	Identification level	Accurate m/z
248	diPAPs	HPO4[C2H4(CF2)nF][C2H4(CF2)mF]	7	789 - 1389	Level 2a (1x Level 1)	* 788.9750	* 888.9684	* 988.9621	* 1088.9559	* 1188.9494	* 1288.9433	* 1388.9343
M1	triPAPs	HPO4[C2H4(CF2)nF][C2H4(CF2)mF][C2H4(CF2)iF]	>4	N/A	Level 3	N/A
86	PFCAs	F(CF2)nCOOH	17	213 - 1013	Level 2a (1x Level 1)	* 212.9794	* 262.9760	* 312.9730	* 362.9700	* 412.9664	* 462.9633	* 512.9598	* 562.9564	* 612.9534	* 662.9503	* 712.9473	* 762.9433	* 812.9401	* 862.9357	* 912.9337	* 962.9297	** 1012.9271
23	diSAmPAPs	HPO4[C2H4NCH2CH3SOO(CF2)nF]2	1	1203	Level 1	* 1202.9702	Note: Even though only one valid homologue is listed here, FindSeries generated a HS (#23) with three members, however with no systematic RT shift.
M2	EtFASAAs	F(CF2)nSOONCH2CH3CH2COOH	1	584	Level 1	* 583.9823
M3	FASAs	F(CF2)nSO3H	1	498	Level 1	* 497.9457
312	PFSAs	F(CF2)nSO3H	7	299 - 599	Level 2a (1x Level 1)	* 298.9429	** 348.9390	* 398.9365	* 448.9326	* 498.9300	* 548.9266	* 598.9227
166	FTSAs	F(CF2)nC2H4SO3H	6	427 - 927	Level 2a (1x Level 1)	** 426.9692	* 526.9615	* 626.9545	* 726.9485	* 826.9422	* 926.9358
Homologous series starting with "M" were found manually by						Bold: Confirmed with reference standard (-> Level 1 identification)
the match of single compounds. Series not starting with "M" (number only)						* value from MFE
have the same number as automatically generated by FindSeries						** manually extracted value

## Sheet: Sample 3 - WiMP1
HS #	Identified as	Formula	Members	Mass range	Identification level	Accurate m/z
250	diPAPs	HPO4[C2H4(CF2)nF][C2H4(CF2)mF]	8	689 - 1389	Level 2a (1x Level 1)	* 688.9807	* 788.9748	* 888.9685	* 988.9619	* 1088.9553	* 1188.9486	* 1288.9422 / 1288.9417	* 1388.9359		Note: Two values are given for m/z 1289 because the MFE algorithm integrated the peak twice
M1	triPAPs	HPO4[C2H4(CF2)nF][C2H4(CF2)mF][C2H4(CF2)iF]	>4	N/A	Level 3 (1x Level 1)	** 788.9706
265	n:3 PFCAs	F(CF2)nC2H4COOH	5	441 - 841	Level 2a (1x Level 1)	* 440.9958	* 540.9904	* 640.9838	* 740.9777	* 840.9701
M2	PFCAs	F(CF2)nCOOH	15	213 - 963	Level 2a (1x Level 1)	* 212.9793	* 262.976	* 312.9729	* 362.9697	* 412.9665	* 462.9633	* 512.9602	* 562.9566	* 612.9531	* 662.9498	* 712.9470	* 762.9425	* 812.9390	* 912.9322	* 962.9296
16	diSAmPAPs	HPO4[C2H4NCH2CH3SOO(CF2)nF]2	1	1203	Level 1	* 1202.9697	Note: Even though only one valid homologue is listed here, FindSeries generated a HS (#16) with two members
M3	EtFASAAs	F(CF2)nSOONCH2CH3CH2COOH	1	584	Level 1	* 583.9825
M4	Me-FASA	F(CF2)nSOONHCH3	1	512	Level 3	** 511.9611
M5	FASAs	F(CF2)nSO3H	1	498	Level 1	* 497.9461
M6	PFSAs	F(CF2)nSO3H	4	399 - 549	Level 2a (1x Level 1)	* 398.9362	** 448.9327	* 498.9300	* 548.9265
Homologous series starting with "M" were found manually by						Bold: Confirmed with reference standard (-> Level 1 identification)
the match of single compounds. Series not starting with "M" (number only)						* value from MFE
have the same number as automatically generated by FindSeries						** manually extracted value

## Sheet: Sample 4 - E50-6
HS #	Identified as	Formula	Members	Mass range	Identification level	Accurate m/z
290	diPAPs	HPO4[C2H4(CF2)nF][C2H4(CF2)mF]	7	789 - 1389	Level 2a (1x Level 1)	* 788.9748	* 888.9684	* 988.9618	* 1088.9551	* 1188.9488	* 1288.942	* 1388.9368
M6	triPAPs	HPO4[C2H4(CF2)nF][C2H4(CF2)mF][C2H4(CF2)iF]	> 4	N/A	Level 3 (1x Level 1)	** 788.9727
M1	PFCAs	F(CF2)nCOOH	14	213 - 913	Level 2a (1x Level 1)	* 212.9792	* 262.9760	* 312.9728	* 362.9694	* 412.9663	* 462.9632	* 512.9600	* 562.9567	* 612.9531	* 662.9486	* 712.9473	* 762.9415	** 812.9381	** 912.9306
M5	diSAmPAPs	HPO4[C2H4NCH2CH3SOO(CF2)nF]2	1	1203	Level 1	* 1202.9691
M4	EtFASAAs	F(CF2)nSOONCH2CH3CH2COOH	1	584	Level 1	* 583.9824
M3	FASAs	F(CF2)nSO2NH2	1	498	Level 1	* 497.9458
M2	PFSAs	F(CF2)nSO3H	4	399 - 549	Level 2a (1x Level 1)	* 398.9361	* 448.9331	* 498.9299	** 548.9266
192	FTSAs	F(CF2)nC2H4SO3H	4	627 - 927	2a	* 626.9546	* 726.9484	* 826.9412	* 926.9347		2a: Matching RTs with higher homologues in sample 2 (see section Sample 4, Document S1)
Homologous series starting with "M" were found manually by						Bold: Confirmed with reference standard (-> Level 1 identification)
the match of single compounds. Series not starting with "M" (number only)						* value from MFE
have the same number as automatically generated by FindSeries						** manually extracted value
